# Supplementary material for: Genetic and mechanistic basis for APOBEC3H alternative splicing, retrovirus restriction, and counteraction by HIV-1 protease
Source: Nat Commun. 2018 Oct 8;9:4137. doi: 10.1038/s41467-018-06594-3 (PMC6175962; doi:10.1038/s41467-018-06594-3)
Supplement: Supplementary file 4 — Supplementary Data 1 [file 41467_2018_6594_MOESM4_ESM.xlsx]

## Sheet: Sheet1
Supplementary Data. SNPs associated with A3H haplotype II SV200.
Position Chr22	rs number	Reference allele	Alternative allele	ANOVA p value (association with %SV200)
39498479	rs149229175	TCTC	T	6.7414e-79
39496744	rs11914001	G	A	4.8622e-68
39496663	rs11913950	A	G	9.5723e-63
39496902	rs55887645	C	A,T	9.5723e-63
39498699	rs111264862	C	T	5.4715e-52
39500796	rs138198367	AAAC	A	5.4715e-52
39493356	rs60093835	C	T	1.3115e-49
39493251	rs41281251	T	A	2.7563e-48
39496828	rs11913991	C	T	1.5841e-47
39493294	rs55989856	T	C	7.2903e-46
39497811	rs139301	A	G	1.2515e-29
39498677	rs139305	A	C	1.2515e-29
39493555	rs56155393	G	A	3.128e-29
39493597	rs67577561	G	A	3.128e-29
39493802	rs66773314	A	G	3.128e-29
39493898	rs67878612	G	A	3.128e-29
39499902	rs139317	C	T	7.7963e-29
39499369	rs139312	C	T	1.9211e-28
39495563	rs55676315	C	T	2.1203e-28
39495115	rs6001430	G	A	3.9521e-28
39495213	rs6001431	T	C	3.9521e-28
39495512	rs77582628	G	A	3.9521e-28
39499015	rs139310	A	G	4.2556e-28
39498038	rs139302	G	C	4.8805e-28
39498834	rs139306	T	C	4.8805e-28
39499072	rs139311	A	G	4.8805e-28
39499575	rs139313	G	T	4.8805e-28
39495501	rs56187554	G	C	5.0281e-28
39493541	rs60758775	C	T	8.6512e-28
39497404	rs139297	G	C	1.2193e-27
39497701	rs3765441	A	G	3.7431e-27
39497452	rs139298	A	G	2.4789e-26
39497454	rs139299	G	C	2.4789e-26
39492651	rs75842619	C	T	5.1321e-25
39495780	rs139285	T	C	5.3098e-25
39500932	rs139318	G	A	6.642e-25
39499653	rs139315	C	T	6.6929e-25
39499763	rs139316	T	C	6.6929e-25
39500282	rs5995674	C	T	6.6929e-25
39492887	rs112153951	G	C	1.2504e-24
39499006	rs139309	C	G	1.4909e-24
39493036	rs58817268	C	T	2.0982e-24
39492899	rs59851917	T	C	3.0148e-24
39488393	rs1569649	T	A	4.2177e-24
39487258	rs139270	A	C	4.9005e-24
39495584	rs139283	C	G	5.863e-24
39490310	rs73161565	C	G	6.0342e-24
39490754	rs68062411	A	G	6.0342e-24
39491061	rs67081644	T	C	6.0342e-24
39491107	rs146231472	A	AG	6.0342e-24
39491133	rs17000751	T	C	6.0342e-24
39491380	rs57852254	AT	A	6.0342e-24
39492133	rs68092956	A	G	6.0342e-24
39492570	rs73161568	G	A	6.0342e-24
39494238	rs6001429	C	T	7.6052e-24
39487595	rs139271	T	C	2.2725e-23
39480245	rs3091374	C	T	2.597e-23
39496731	rs139295	C	T	2.7775e-23
39481187	rs2413570	C	T	2.8108e-23
39489351	rs112004487	G	T	3.5817e-23
39479574	rs2294367	C	G	3.8371e-23
39480663	rs2011861	C	T	3.8371e-23
39485422	rs7287529	T	C	5.7064e-23
39492964	rs56695217	C	G	1.3097e-22
39492934	rs73161569	A	G	1.3587e-22
39490968	rs61362448	G	A	2.7006e-22
39484178	rs3891126	C	G	2.889e-22
39455343	rs113652444	G	A	6.3533e-22
39501044	rs139319	C	T	7.8952e-22
39445042	rs35321168	C	T	9.1308e-22
39482809	rs17537581	G	A	1.5301e-21
39455700	rs6001403	G	A	1.7684e-21
39475964	rs5757464	G	A	3.9671e-21
39471914	rs6519165	G	A	1.0753e-20
39472174	rs7291971	C	G	1.0753e-20
39496412	rs139294	G	C	1.5264e-20
39442298	rs6001399	T	A	1.2898e-19
39483832	rs35342554	C	T	1.7668e-18
39484650	rs59984336	C	T	1.7668e-18
39485740	rs80197792	T	G	4.2263e-18
39476382	rs34300092	A	G	6.4565e-18
39491233	rs78441665	A	G	6.4565e-18
39484920	rs6001423	C	G	7.1895e-18
39437465	rs146990244	C	CGT	8.3042e-18
39426393	rs113676131	G	A	1.0954e-17
39480163	rs34242740	G	A	1.4126e-17
39483844	rs35228531	C	T	1.4126e-17
39485852	rs78128219	G	A	3.1328e-17
39480533	rs10605628	GAA	G	5.1322e-17
39473686	rs35585306	C	G	5.3111e-17
39479520	rs28534684	G	T	1.0754e-16
39478341	rs34949391	T	A	1.8452e-16
39478342	rs36083961	C	A	1.8452e-16
39472256	rs8142124	C	T	2.8435e-16
39459667	rs146706128	C	A	2.4807e-15
39477123	rs5757465	T	C	5.1279e-15
39467804	rs3985947	G	C	1.4991e-14
39465629	rs111956070	G	A	1.6409e-14
39477566	rs8177832	A	G	2.2848e-14
39399324	rs77058077	C	T	7.4847e-14
39477377	rs6001417	C	G	8.5228e-14
39477391	rs3736685	T	C	8.5228e-14
39477972	rs10427620	G	T	8.5228e-14
39481395	rs28537571	G	A	8.5228e-14
39478427	rs6001418	G	A	1.1014e-13
39356382	rs555363019	C	T	1.2572e-13
39484638	rs145240787	AAC	A	1.513e-13
39487665	rs139272	A	G	1.7301e-13
39487719	rs139273	T	C	1.7301e-13
39381360	rs74836104	C	T	1.7465e-13
39432126	rs12157720	G	A	2.5595e-13
39432069	rs12157659	C	A	2.5663e-13
39428096	rs73887535	C	G	4.3383e-13
39430874	rs113587226	G	T	4.8926e-13
39431098	rs5995660	C	T	4.8926e-13
39464141	rs57336113	G	A	9.3014e-13
39469000	rs111661055	G	A	1.815e-12
39458258	rs59430299	G	A	3.1131e-12
39458643	rs115781387	C	T	3.1131e-12
39459067	rs150061990	G	A	3.1131e-12
39496899	rs56408030	A	C	3.4047e-12
39422948	rs112212044	G	A	3.9821e-12
39452592	rs552577397;rs543750504	CT	CTT,C	4.0439e-12
39469917	rs111515119	C	G	5.3078e-12
39490921	rs67488873	G	A	6.6583e-12
39424095	rs148544147	A	G	1.4683e-11
39490615	rs114906820	G	T	1.4913e-11
39455469	rs115145788	G	A	2.3893e-11
39465038	rs140385724	C	T	2.5157e-11
39467677	rs149623688	G	A	4.1661e-11
39427242	rs6001393	C	G	4.8066e-11
39419778	rs59282544	C	T	5.5738e-11
39423618	rs115321743	T	C	5.5738e-11
39428958	rs116255730	C	T	5.5738e-11
39450087	rs142315742	G	C	5.5738e-11
39450103	rs556893320	T	C	5.5738e-11
39450104	rs575277955	G	A	5.5738e-11
39450109	rs554910831	C	T	5.5738e-11
39450110	rs573486505	C	G	5.5738e-11
39452439	rs116155092	T	G	5.5738e-11
39455323	rs140031077	G	A	5.5738e-11
39456364	rs115882764	C	T	5.5738e-11
39456546	rs114620102	G	C	5.5738e-11
39466832	rs116775634	C	T	5.5738e-11
39478301	rs34819681	G	A	5.5738e-11
39494881	rs67079788	G	A	5.8273e-11
39454910	rs138528338	T	C	6.8009e-11
39460540	rs116270721	C	T	8.1048e-11
39414722	rs76306491	C	T	1.036e-10
39413236	rs114996082	T	C	8.3049e-10
39414087	rs114667260	G	A	1.0906e-09
39417261	rs59738245	C	T	1.0906e-09
39417583	rs142926826	TC	T	1.0906e-09
39416385	rs111632986	G	A	1.1925e-09
39483078	rs148267053	G	A	1.6468e-09
39488068	rs144378968	G	A	1.6468e-09
39488156	rs74404625	C	T	1.6468e-09
39499438	rs114941113	G	A	1.6468e-09
39465365	rs113940983	T	C	2.336e-09
39418723	rs151014004	G	T	2.5847e-09
39419853	rs6001388	T	G	2.8278e-09
39411404	rs73887529	G	C	2.9731e-09
39418744	rs146725332	C	T	4.7932e-09
39420099	rs57064617	G	A	4.7932e-09
39420156	rs59152094	G	A	4.7932e-09
39418740	rs143409129	G	A	5.2887e-09
39480261	rs141060516	C	T	8.1946e-09
39471551	rs6001416	A	T	1.3485e-08
39477711	rs17537548	G	GC	1.3485e-08
39479105	rs17496025	C	G	1.3485e-08
39479352	rs12158985	G	A	1.3485e-08
39355717	rs5750717	G	A	2.166e-08
39431100	rs140748986	A	AT	2.2206e-08
39412244	rs143574259	G	A	3.0412e-08
39475759	rs12158580	C	G	3.3968e-08
39372451	rs180905848	A	T	3.5498e-08
39372819	rs144994110	A	C	3.5498e-08
39373801	rs114125497	T	C	3.5498e-08
39468732	rs58208200	G	C	3.7542e-08
39470327	rs6001414	T	C	3.8474e-08
39418737	rs141099467	G	A	4.1659e-08
39426567	rs147875904	T	C	4.4831e-08
39473847	rs12160242	A	G	5.1543e-08
39481662	rs35954479	C	T	5.9298e-08
39482028	rs35260874	G	A	5.9298e-08
39482267	rs17496039	C	T	5.9298e-08
39482371	rs17496046	C	G	5.9298e-08
39356338	rs149972540	C	T	6.0441e-08
39416514	rs145027011	A	C	8.6694e-08
39416517	rs148297059	C	G	8.6694e-08
39416554	rs185700125	A	C	8.6694e-08
39416621	rs141393953	C	T	8.6694e-08
39431094	rs116200328	G	C	9.7189e-08
39434488	rs59364430	A	G	9.7189e-08
39435122	rs149588556	C	T	9.7189e-08
39393169	rs78032901	T	C	1.0623e-07
39394555	rs149085891	C	G	1.0623e-07
39396768	rs148229927	A	G	1.0623e-07
39402382	rs114455223	T	G	1.0623e-07
39468321	rs113341673	C	T	1.197e-07
39415830	rs116571057	G	C	1.2804e-07
39369860	rs115073928	A	C	1.4842e-07
39482627	rs17537574	G	A	1.5057e-07
39427401	rs78384339	C	T	2.2363e-07
39424137	rs5757430	C	T	2.2774e-07
39424064	rs114498607	T	C	2.5787e-07
39360716	rs147659263	T	TC	2.6883e-07
39433914	rs5757438	G	T	3.7379e-07
39477658	rs17496018	C	T	4.8275e-07
39480215	rs74902756	C	T	4.8275e-07
39456903	rs5995662	C	A	5.2004e-07
39459782	rs6001406	C	T	5.2004e-07
39460074	rs111381895	C	G,T	5.2004e-07
39486593	rs28583464	T	C	5.4801e-07
39469559	rs10427613	C	T	5.4824e-07
39426472	rs73887532	G	A,T	7.4734e-07
39483920	rs540448233	C	CCCCACCCTCACTCACAGAGCCCCG	7.8164e-07
39485212	rs5995668	C	T	7.8164e-07
39427036	rs79069173	G	T	8.1076e-07
39425505	rs61748819	G	A	8.9097e-07
39484325	rs35953525	G	T	1.6675e-06
39484568	rs139266497	TAC	T	1.6675e-06
39485103	rs77512015	G	T	1.6675e-06
39485461	rs111871965	G	A	1.6675e-06
39443016	rs5757445	A	C	1.9914e-06
39445380	rs2014881	G	A	1.9914e-06
39445554	rs2076101	G	A	1.9914e-06
39447418	rs33968924	T	C	1.9914e-06
39448875	rs5757452	C	T	1.9914e-06
39450678	rs2016407	G	A	1.9914e-06
39452955	rs5757455	G	A	1.9914e-06
39403305	rs57300859	T	C	2.0587e-06
39403794	rs5995650	T	C	2.0587e-06
39404068	rs5995651	T	G	2.0587e-06
39469262	rs7285674	C	T	2.1807e-06
39359146	rs114626243	C	A	2.7307e-06
39464333	rs61020909	T	TA	2.8181e-06
39468772	rs5757460	C	T	2.912e-06
39355415	rs1977069	A	G	3.465e-06
39448993	rs5757453	A	T	3.5346e-06
39435855	rs5757441	T	C	3.7229e-06
39440149	rs5750728	C	T	3.7229e-06
39499210	rs5750744	G	A	3.9708e-06
39352565	rs115345564	A	C	4.032e-06
39428919	rs5757432	C	T	4.7292e-06
39458165	rs5750736	G	A	4.9988e-06
39434907	rs5750726	T	C	5.2562e-06
39430954	rs571229106	GTTTTGT	G	6.8902e-06
39450528	rs1985760	C	G	8.182e-06
39413408	rs114475221	T	G	9.0658e-06
39413674	rs115653126	G	A	9.0658e-06
39414382	rs112120857	G	T	9.0658e-06
39416676	rs114721326	G	A	9.0658e-06
39418400	rs116094242	C	G	9.0658e-06
39422220	rs4586739	G	A	9.712e-06
39463781	rs56933838	C	T	9.9524e-06
39355110	rs1977068	C	G	1.0138e-05
39415940	rs201302941	A	ACCTGGGACT	1.0301e-05
39426747	rs4821858	A	G	1.1003e-05
39380036	rs573552790	G	A	1.3426e-05
39427150	rs5757431	A	T	1.4851e-05
39463815	rs59725956	CAA	C	1.4861e-05
39422770	rs28557780	T	G	1.5413e-05
39424076	rs117922059	A	G	1.6181e-05
39355572	rs17000556	A	G	1.6595e-05
39358550	rs535595523	T	C	1.7286e-05
39388040	rs201917450	G	A	1.7286e-05
39388044	rs200296076	G	A	1.7286e-05
39388047	rs1133004	T	C	1.7286e-05
39405073	rs568001013	G	C	1.7286e-05
39411560	rs200291335	C	T	1.7286e-05
39415989	rs544828328	T	TG	1.7286e-05
39417654	rs5995657	C	T	1.7286e-05
39418467	rs148403261	A	G	1.7286e-05
39419159	rs5995658	C	G,T	1.7286e-05
39421517	rs146744584	C	T	1.7286e-05
39442833	rs552442156	T	A	1.7286e-05
39465099	rs541240654	C	T	1.7286e-05
39399766	rs73419997	G	A	1.7705e-05
39428763	rs113373204	A	T	2.776e-05
39371975	rs59432821	G	A	2.7886e-05
39431567	rs566377884	G	A	2.8314e-05
39432058	rs562155531	C	G	2.8314e-05
39433136	rs533145534	C	A	2.8314e-05
39435190	rs536517934	T	G	2.8314e-05
39436116	rs73421876	A	G	2.8314e-05
39436796	rs35253409	C	T	2.8314e-05
39439611	rs112213555	G	A	2.8314e-05
39441221	rs142681728	T	C,G	2.8314e-05
39442319	rs73421890	A	T	2.8314e-05
39448336	rs35895636	C	T	2.8314e-05
39453657	rs144749579	G	C	2.8314e-05
39453666	rs551793842	T	C	2.8314e-05
39454473	rs140562010	C	T	2.8314e-05
39455158	rs116411848	G	T	2.8314e-05
39457284	rs574920867	G	GGTTGTTGCCAAACGGGCCATGGACTGAGCGGGGTTTTCATA	2.8314e-05
39457326	rs540455177	T	G	2.8314e-05
39458528	rs574830253	C	T	2.8314e-05
39459656	rs530884069	C	G	2.8314e-05
39460261	rs142820184	G	C	2.8314e-05
39480522	rs181635850	C	T	2.8314e-05
39408321	rs56050932	C	T	3.15e-05
39494906	rs74951861	G	A	3.6507e-05
39353172	rs12157810	A	C	3.6872e-05
39397340	rs73419992	A	G	4.6423e-05
39358790	rs113297773	T	C	5.1083e-05
39448711	rs6001402	C	A	5.3226e-05
39448750	rs5757451	T	C	5.3226e-05
39449655	rs5750735	T	C	5.3226e-05
39433623	rs4821860	A	G	5.5179e-05
39416886	rs560565245	C	G	5.5715e-05
39496336	rs139293	G	T	5.902e-05
39463350	rs115757162	G	A	7.3363e-05
39498955	rs139307	A	G	7.6025e-05
39363737	rs57285010	C	T	7.916e-05
39367385	rs59241758	G	A	7.916e-05
39376697	rs113255456	G	T	7.916e-05
39379112	rs59415908	G	A	7.916e-05
39379788	rs59616873	C	T	7.916e-05
39380131	rs113972364	C	T	8.3396e-05
39449136	rs10427764	C	T	8.5222e-05
39464164	rs139042464	G	C	8.5222e-05
39469305	rs190881492	C	T	8.5222e-05
39408208	rs146184663	C	T	8.6066e-05
39413068	rs149430700	C	A	8.997e-05
39359966	rs145355281	AACACACACAACACAT	A	0.00010265
39434112	rs6001395	G	A	0.00011251
39434297	rs6001396	C	A	0.00011251
39407128	rs5995655	G	A	0.00012139
39384951	rs184010567	G	A	0.00014442
39394205	rs188354550	C	A	0.00014442
39386298	rs184715979	A	C	0.00015247
39447415	rs545813540	G	A	0.00015247
39459402	rs58099266	A	G	0.00015681
39441096	rs2020390	G	T	0.0001611
39436876	rs35898507	G	T	0.00017942
39437741	rs112217250	G	A	0.00017942
39431092	rs113404006	T	C	0.0002692
39405616	rs12161097	C	T	0.00027154
39454409	rs151317214	G	A	0.00028549
39393869	rs111524640	C	T	0.00031125
39484674	rs557404222	T	TGCA	0.00032775
39409770	rs112106765	G	A	0.00033574
39440664	rs34446562	G	A	0.00035918
39389445	rs2103584	A	G	0.00036101
39442822	rs12159395	T	C	0.00036736
39444309	rs6001401	C	G	0.00036736
39449018	rs146733538	A	G	0.00036736
39451171	rs7284075	G	A	0.00036736
39464865	rs150543544	A	G	0.00036736
39465777	rs113817860	G	A	0.00036736
39433825	rs7284130	T	G	0.00037095
39492763	rs113023	C	T	0.00039592
39440176	rs114704208	A	T	0.00041431
39447769	rs34062837	C	T	0.00041431
39422532	rs139318472	C	A	0.00041818
39430234	rs28537171	G	C	0.00041818
39443401	rs138928822	C	T	0.00041818
39462988	rs147859253	G	A	0.00041818
39469345	rs140321552	G	C	0.00041818
39414895	rs140414522	G	T	0.00045393
39419543	rs148173694	C	T	0.00045393
39356575	rs6001341	G	A	0.00047184
39375353	rs116184863	C	T	0.00049212
39459898	rs7289635	A	G	0.00049898
39384917	rs141129678	C	A	0.00050836
39432156	rs9611083	C	A	0.00050941
39422673	rs141680769	C	T	0.0005361
39446993	rs35255223	C	T	0.0005361
39452662	rs148970704	G	A	0.0005361
39453550	rs149921286	G	A	0.0005361
39469660	rs143648360	T	G	0.0005361
39414934	rs9611079	C	T	0.00053665
39375250	rs113272068	A	G	0.00055107
39395542	rs73419987	C	T	0.00056281
39398866	rs111732645	AATC	A	0.00061093
39487029	rs111381709	G	A	0.00062345
39410944	rs2281106	G	A,T	0.00067348
39368432	rs4821848	C	T	0.00071426
39399431	rs112471378	C	T	0.00071668
39372795	rs4821850	C	T	0.00073462
39373165	rs11705325	T	C	0.00073462
39409445	rs5750721	C	T	0.00078506
39362455	rs116289279	C	T	0.00085943
39377144	rs141350546	C	T	0.00086455
39393004	rs112051093	C	T	0.00086455
39393005	rs150537018	G	T	0.00086455
39399400	rs145348443	G	A	0.00086455
39478398	rs17537568	G	A	0.00089261
39481977	rs73161557	C	T	0.00089261
39467064	rs187185576	T	C	0.00096311
39440333	rs116637572	G	T	0.0010108
39440334	rs74772017	A	C	0.0010108
39422272	rs4634033	C	A	0.0010237
39439903	rs56148620	G	A	0.0010562
39366046	rs111758552	A	T	0.0011242
39368493	rs7292743	T	C	0.0011242
39370883	rs560853183	C	A	0.001129
39394595	rs191361990	G	C	0.001129
39430059	rs544685420	C	T	0.0011602
39392756	rs112733299	C	T	0.0012385
39494087	rs139280	T	C	0.0012494
39413047	rs140017703	G	T	0.0014034
39357283	rs199752012	T	C	0.0014292
39413641	rs73421844	T	A	0.0015189
39366770	rs4820358	T	C	0.001566
39441383	rs34824408	G	C	0.0015891
39441649	rs34848590	C	G	0.0015891
39495179	rs147843286	A	G	0.0015891
39390763	rs111855306	A	T	0.0016326
39391633	rs6001361	C	T	0.0016326
39449112	rs148231238	C	T	0.0017986
39364966	rs5995645	G	A	0.0018215
39368133	rs141226443	C	G	0.0018215
39369007	rs145585511	T	C	0.0018215
39417111	rs35822333	C	CT	0.0018791
39371122	rs150268933	T	C	0.0019245
39382376	rs144209680	A	C	0.0019245
39394954	rs535305660	A	G	0.0019245
39434878	rs138235663	C	T	0.0019245
39500190	rs188458282	A	C	0.0019245
39358962	rs60486763	CA	C	0.0020584
39405399	rs73421806	G	A	0.0020591
39410677	rs80166838	T	C	0.0020976
39415290	rs191129049	T	C	0.0021635
39437290	rs73421880	C	T	0.0021827
39437693	rs113366026	A	C	0.0021827
39418613	rs2142834	C	T	0.0022589
39377482	rs8142462	C	T	0.0022785
39444557	rs147153305	G	A	0.0023819
39392711	rs73419978;rs545010579	TTTTG	GTTTG,T	0.0023949
39443403	rs35213474	C	T	0.0024677
39393802	rs191126915	C	T	0.0024923
39418139	rs140447494	G	C	0.0024923
39429319	rs144711913	A	G	0.0024923
39435267	rs375915780	C	T	0.0024923
39459807	rs188102919	C	T	0.0024923
39475060	rs35941380	C	T	0.0024923
39369446	rs113585454	G	A	0.0025102
39384153	rs145796128	C	T	0.002699
39385463	rs61730556	T	C	0.002699
39395239	rs145062880	TTCCC	T	0.0030208
39410578	rs114941809	G	C	0.003024
39370928	rs75796279	C	T	0.0030864
39366179	rs36021911	CT	C	0.0031553
39459723	rs7289453	C	T	0.0032481
39403915	rs143900028	A	AT	0.0032529
39462732	rs144930319	A	C	0.0033815
39373650	rs115631920	C	T	0.0035261
39373908	rs569432134	T	G	0.0035261
39379514	rs376113092	G	A	0.003544
39384827	rs147786374	G	A	0.003544
39387841	rs147803625	C	T	0.003544
39416473	rs548367690	T	C	0.0038393
39416683	rs565278610	G	A	0.0038393
39421509	rs114229069	G	C	0.0038393
39421512	rs115210060	A	G	0.0038393
39422736	rs112762354	A	T	0.0038393
39422776	rs547821092	G	A	0.0038393
39428915	rs112211063	C	T	0.0038393
39431062	rs112764951	C	G	0.0038393
39432287	rs545895181	G	A	0.0038393
39445328	rs112283226	G	A	0.0038393
39447319	rs113442756	G	C	0.0038393
39448090	rs113109079	G	A	0.0038393
39451996	rs79483754	T	G	0.0038393
39452200	rs112692147	C	T	0.0038393
39460442	rs112066668	G	A,C	0.0038393
39460766	rs113857136	G	A	0.0038393
39461112	rs555324626	C	T	0.0038393
39463091	rs75735871	G	A	0.0038393
39397608	rs149728002	G	T	0.003972
39433457	rs114959237	C	A	0.0041683
39459885	rs530952380	G	A	0.0042954
39375547	rs372872967	G	GTTTC	0.0043031
39458049	rs113688706	G	A	0.0045378
39381746	rs534528116	T	C	0.0045921
39407829	rs55762905	C	G	0.0046922
39408686	rs75346186	G	A	0.0047973
39494978	rs139089486	C	T	0.0049973
39497406	rs77993299	C	T	0.0049973
39498731	rs201281825	GCA	G	0.0049973
39499309	rs76437499	C	T	0.0049973
39410093	rs147578477	A	G	0.0054749
39451901	rs74838578	C	T	0.0054956
39432215	rs8137724	T	C	0.005553
39469618	rs140540958	C	A	0.0055722
39407373	rs74522747	G	A	0.0055936
39407663	rs140130979	C	T	0.0055936
39379186	rs28441298	A	G	0.0055938
39447781	rs113988471	AC	A	0.0056711
39453365	rs113348028	T	C	0.0056711
39453496	rs116327540	G	A	0.0056711
39453622	rs111642932	A	AGAGT	0.0056711
39453783	rs112077004	G	A	0.0056711
39453934	rs113828827	A	G	0.0056711
39454194	rs111528270	T	C	0.0056711
39454249	rs112215227	A	T	0.0056711
39454449	rs112940064	A	C	0.0056711
39454987	rs111598672	A	G	0.0056711
39455417	rs113222576	A	G	0.0056711
39455550	rs113438538	A	G	0.0056711
39455749	rs113940900	G	A	0.0056711
39455777	rs111831701	G	T	0.0056711
39455971	rs112565682	C	G	0.0056711
39456025	rs113263345	A	G	0.0056711
39490071	rs562704220	C	G	0.0057685
39393160	rs73419980	A	G	0.0057729
39388486	rs150925968	T	A	0.0057741
39392196	rs738308	T	C	0.0057741
39381904	rs151303359	A	C	0.0057958
39408966	rs111799304	G	A	0.0058207
39426302	rs191663163	G	A	0.0060885
39426311	rs532076049	C	T	0.0060885
39426312	rs550470266	T	G	0.0060885
39443270	rs112668702	G	A	0.0060885
39402413	rs137952969	G	A	0.0061955
39442381	rs4820364	C	G	0.0062063
39416777	rs150906368	A	G	0.0062491
39418202	rs7286748	C	A	0.0062491
39424026	rs190030487	A	G	0.0064729
39452197	rs115342552	G	A	0.0064951
39456112	rs111841508	C	G	0.0065135
39456220	rs113744680	A	G	0.0065135
39456321	rs111437571	G	A	0.0065135
39496016	rs139288	A	G	0.0066049
39496134	rs139290	G	C	0.0066049
39496199	rs139291	T	C	0.0066049
39444189	rs5757447	C	G	0.0066708
39467322	rs4456800	T	C	0.0068265
39394594	rs6001365	G	A,T	0.0069934
39420612	rs7289668	T	C	0.0070066
39450382	rs146036579	G	A	0.0070936
39382482	rs73419948	G	A	0.0073236
39383712	rs56283340	G	T	0.0073236
39383840	rs60742018	G	A	0.0073236
39386139	rs7292794	C	A	0.0073236
39495670	rs139284	C	T	0.0073403
39495800	rs139286	T	C	0.0073403
39495870	rs139287	C	A	0.0073403
39464832	rs78092381	C	G,T	0.0073682
39411890	rs182762916	T	C	0.0075758
39421867	rs112102197	C	T	0.0076091
39494084	rs139279	C	G	0.0076471
39406937	rs60069154	C	T	0.0077788
39467285	rs141924557	C	T	0.007978
39418736	rs2179234	G	A	0.0080738
39450607	rs12152196	G	A	0.0081134
39431164	rs113061427	C	T	0.008236
39413210	rs9611078	C	T	0.0089794
39414766	rs1139721	C	T	0.0089794
39478024	rs114667203	A	T	0.0089837
39455105	rs5757456	A	G	0.0093092
39407546	rs4256060	G	T	0.0093119
39419454	rs551489819	C	CT	0.0096077
39436834	rs373818517	G	C	0.0097953
39412195	rs79467379	A	T	0.0098237
39411298	rs531167782	TA	T	0.009843
39449503	rs5750734	G	T	0.010056
39402587	rs144612856	T	C	0.010129
39414207	rs6001383	G	C	0.010282
39415249	rs6001384	T	A	0.010282
39415278	rs6001385	T	G	0.010282
39499170	rs59749439	G	A	0.010341
39497006	rs139296	G	A	0.010436
39496085	rs139289	G	A	0.010594
39496322	rs140936762	TAAC	T	0.010662
39364512	rs116326658	G	A	0.01071
39364816	rs79523594	G	A	0.01071
39364820	rs75560719	G	C	0.01071
39364889	rs60279390	T	A	0.01071
39366597	rs115024535	G	A	0.01071
39367059	rs6001346	T	C	0.01071
39420093	rs3884935	A	G	0.010929
39357272	rs201578149	C	T	0.011622
39389240	rs182418593	G	T	0.0117
39389613	rs114429220	G	A	0.0117
39390040	rs140601262	A	G	0.0117
39496800	rs572250808	T	C	0.012034
39499970	rs146568460	A	T	0.012034
39381840	rs17000717	C	T	0.012048
39494920	rs139282	G	A	0.01207
39354464	rs553901262	CCCTT	C	0.012076
39359694	rs547647105	G	A	0.012076
39359696	rs559359991	C	G	0.012076
39497181	rs9611092	T	A	0.012489
39357581	rs35994173	C	T	0.012616
39454718	rs57079081	C	T	0.01313
39446972	rs34782049	A	C	0.013209
39498325	rs139303	T	C	0.013312
39499604	rs139314	T	C	0.013312
39500264	rs6001436	G	C	0.013312
39492252	rs73887566	C	G	0.013466
39374109	rs113247331	G	A	0.01369
39378239	rs113491060	G	GAAAAA,GAAAACCAGAG	0.013914
39435636	rs114228539	C	T	0.013933
39379895	rs6001355	G	A	0.013944
39451371	rs111355262	A	G	0.014261
39375174	rs199596801	CT	C	0.014526
39436046	rs5757442	T	A	0.014719
39462861	rs116083756	A	G	0.015065
39463825	rs553725026;rs538501889	ACGGGTTGGGCACCAC	GCGGGTTGGGCACCAC,A	0.015321
39365007	rs73419928	C	T	0.015384
39380035	rs114628569	C	T	0.015618
39497617	rs113048745	G	T	0.015818
39494311	rs139281	G	A	0.01583
39446453	rs34684616	T	A	0.015991
39363949	rs116509581	G	A	0.016519
39360032	rs113429470	T	C	0.016815
39451082	rs11394712	C	CT	0.01697
39411879	rs533321956	AT	A	0.017078
39402189	rs142453484	G	A	0.017211
39404303	rs140707358	G	C	0.017211
39410983	rs142106761	G	GA	0.017224
39382990	rs73419950	C	T	0.017241
39438659	rs2413565	A	G	0.0174
39499182	rs116255012	A	G	0.017484
39434898	rs116419039	G	C	0.018137
39379607	rs148750995	T	C	0.018153
39415803	rs539385793	C	CTTT	0.018623
39459342	rs190331790	G	A	0.019056
39419265	rs13057307	C	T	0.019698
39384846	rs80355967	G	A	0.02025
39385510	rs35949382	T	C	0.02025
39387374	rs138093253	C	T	0.02025
39387395	rs368511533	TG	T	0.02025
39397600	rs146036121	G	A	0.020496
39359517	rs2020232	C	T	0.020591
39365657	rs78726909	T	C	0.02069
39366564	rs111925849	T	C	0.02069
39368217	rs7291207	C	G	0.02069
39464562	rs6001410	C	G	0.020963
39380892	rs550653307	T	C	0.021149
39382081	rs149498752	A	G	0.021149
39382206	rs144733224	A	C	0.021149
39382255	rs148526226	G	A	0.021149
39386660	rs531631015	C	CTA	0.021149
39388205	rs142527797	C	G	0.021149
39399099	rs142099677	A	G	0.021149
39402831	rs139998902	CCCACCTGT	C	0.021149
39404713	rs181695064	T	A	0.021149
39409375	rs139120208	T	C	0.021149
39464734	rs111929723	C	G	0.021547
39439472	rs542976503	A	ATT	0.021683
39421773	rs374999207	GC	G	0.022117
39458503	rs5757457	A	G	0.022897
39365776	rs17000581	G	A	0.023
39383080	rs140197403	G	A	0.023024
39420601	rs34074269	T	C	0.024008
39478496	rs189186298	G	A	0.024988
39494053	rs188156592	T	C	0.024988
39485330	rs531324323	G	T	0.025886
39449014	rs5757454	C	T	0.026725
39414240	rs9306332	G	A	0.026794
39371054	rs76850194	T	A	0.026991
39371191	rs149409546	G	T	0.026991
39371800	rs28433864	G	A	0.026991
39379302	rs112551670	G	A	0.027067
39376269	rs11089912	C	G	0.027189
39493934	rs139278	G	GT	0.027348
39430739	rs560275921	GGT	G	0.027567
39458522	rs7284199	G	A	0.027567
39363791	rs535510754	G	A	0.027715
39404806	rs143083465	G	A	0.028064
39359355	esv3647747;esv3647748	C	<CN0>,<CN2>	0.02834
39364728	rs73419926	G	A	0.02872
39481950	rs117309320	C	T	0.028925
39379676	rs192418256	C	T	0.029829
39380627	rs561457775	A	T	0.029829
39410411	rs6001380	G	A	0.029829
39372589	rs7286200	T	C	0.030059
39354391	rs4821845	C	T	0.030161
39361529	rs61500646	G	A	0.031227
39409016	rs142715342	G	T	0.031484
39459528	rs143768454	G	T	0.033118
39460046	rs112954283	T	G	0.033118
39460659	rs115073277	G	A	0.033118
39460859	rs138847009	T	C	0.033118
39460893	rs116665897	A	G	0.033118
39461620	rs114427377	A	C	0.033118
39461639	rs150813020	G	GTCTT	0.033118
39461764	rs144707066	G	C	0.033118
39462152	rs114978638	A	G	0.033118
39462286	rs146364735	T	C	0.033118
39462400	rs114255225	T	C	0.033118
39462557	rs149907849	A	G	0.033118
39462643	rs114808096	T	A	0.033118
39462801	rs149038905	C	T	0.033118
39462997	rs116356050	T	C	0.033118
39463103	rs76430047	T	C	0.033118
39463112	rs78180773	G	A	0.033118
39463242	rs148034731	C	T	0.033118
39463420	rs140807058	A	G	0.033118
39464022	rs115016742	T	A	0.033118
39464165	rs142250923	C	T	0.033118
39464707	rs113291751	T	A	0.033118
39404822	rs4821853	G	A	0.033392
39412929	rs1883277	A	C	0.033507
39357088	rs144934196	G	C	0.033663
39378323	rs78871147	G	A	0.033927
39382068	rs138029608	A	G	0.033927
39425937	rs4821856	G	C,T	0.034339
39358037	rs12628403	A	C	0.03455
39370423	rs73419931	C	T	0.034685
39468947	rs60607940	AG	A	0.035469
39468949	rs61029976	A	C	0.035469
39398655	rs201704780	A	AG	0.035934
39374023	esv3647750	C	<CN0>	0.036233
39427595	esv3647755;esv3647756	T	<CN0>,<CN2>	0.036432
39425328	rs117814205	G	A	0.036509
39419462	rs148935376	T	C	0.036727
39360507	esv3647749	G	<CN0>	0.037012
39357694	esv3647746	T	<CN0>	0.037582
39426479	rs144646323	A	G	0.038404
39427085	rs145091621	C	A	0.038404
39419544	rs11704329	T	C	0.038924
39413365	rs1534916	T	C	0.03982
39448465	rs35860424	G	A	0.040374
39374046	rs376137519	A	G	0.040497
39374050	rs370328128	G	A	0.040497
39355130	rs73419917	C	T	0.040515
39359041	rs112157058	C	G	0.040515
39359885	rs58337318	G	A	0.040515
39377164	rs112499126	G	A	0.041124
39472248	rs17496004	A	G	0.041695
39483143	rs374774637	T	C	0.041771
39483155	rs376834165	A	G	0.041771
39498641	rs186126630	C	T	0.041771
39443199	rs117163502	G	A	0.042244
39386594	rs201105731	A	G	0.043283
39413566	rs1969642	G	A	0.043584
39467076	rs114440319	C	T	0.045099
39430606	rs116383681	C	T	0.045861
39431488	rs146994475	A	G	0.045861
39436536	rs34572517	G	A	0.045861
39447282	rs35453482	G	A	0.045861
39449820	rs34038813	T	A	0.045861
39447939	rs34046674	A	G	0.046149
39455054	rs144623424	T	C	0.046149
39413668	rs1969643	C	T	0.04663
39492106	rs142504091	C	T	0.04779
39441251	rs34358388	C	T	0.048359
39488560	rs139275	A	G	0.04879
39474635	rs76924887	T	C	0.049427
39399941	rs6001366	C	T	0.04957
39475864	rs111798032	A	G	0.050038
39479617	rs17496032	G	A	0.050038
39445731	rs34311684	G	T	0.050242
39487722	rs139274	C	T	0.050743
39421962	rs2006973	T	C	0.05112
39427467	rs140286315	C	T	0.051121
39389444	rs4303815	C	T	0.051238
39352491	rs190898493	C	T	0.052034
39422762	rs28517561	G	T	0.052287
39372519	rs188660695	G	A	0.053245
39428676	rs118079666	G	A	0.054027
39369046	rs551162583	G	C	0.054326
39485921	rs73161559	C	T	0.054481
39384640	rs6001356	C	T	0.054759
39376463	rs115105280	A	G	0.054986
39414625	rs537347800	C	T	0.055379
39423502	rs531067803	C	T	0.055379
39430272	rs184686193	G	T	0.055379
39436828	rs564543872	A	C	0.055379
39441033	rs146543452	A	C	0.055379
39443866	rs139598439	T	C	0.055379
39447116	rs7290419	C	G	0.055379
39464231	rs191160827	G	A	0.055379
39469425	rs377342896	C	CCAAGACCA	0.055379
39473235	rs150525951	C	G	0.055379
39473523	rs536177756	C	G	0.055379
39479541	rs549328448	C	G	0.055379
39482595	rs5757471	G	A	0.055379
39485731	rs149322663	T	C	0.055379
39490842	rs560989146	C	T	0.055379
39498885	rs554744128	T	C	0.055379
39499999	rs141254024	G	C	0.055379
39394531	rs146503518	G	A	0.055727
39352654	rs117604034	G	A	0.055761
39355372	rs113819742	T	C	0.056955
39425908	rs139570103	G	A	0.057061
39419270	rs113733800	G	A	0.058758
39363046	rs115303335	C	T	0.05945
39365771	rs115937310	G	A	0.05945
39390635	rs543329011	A	G	0.059987
39389456	rs117025800	C	A	0.060193
39445421	rs189022097	T	C	0.060193
39372980	rs537374527	G	A	0.060372
39377017	rs151321626	C	CT	0.060372
39453372	rs546119260	A	G	0.061902
39467228	rs111554242	G	A	0.061902
39469526	rs111395672	T	C	0.061902
39485138	rs191710422	G	C	0.061902
39446549	rs143960437	A	C	0.06253
39449858	rs35880481	T	C	0.06253
39453053	rs142380675	G	C	0.06253
39453900	rs115018472	G	A	0.06253
39382079	rs5995649	C	A	0.06533
39448275	rs12157816	A	G	0.065371
39387729	rs144185478	G	A	0.065478
39449883	rs535112426	TAGCTTCTGCAATAA	T	0.065806
39364466	rs117101462	T	A	0.066655
39489749	rs184829133	T	C	0.066875
39408494	rs201903239	CTCTT	C	0.067055
39437707	rs148244917	A	C	0.069692
39487348	rs373382441	C	CGT	0.070702
39400966	rs78554731	C	T	0.071179
39473501	rs549942085	T	G	0.07124
39481658	rs190838413	G	A	0.072289
39488295	rs146464307	G	C	0.072289
39435920	rs115529207	G	C	0.075
39444758	rs148616560	G	A	0.075
39396546	rs543252394	C	CT	0.076342
39428594	rs565038493	CTTT	C	0.076722
39359771	rs5995643	A	G	0.076842
39376305	rs6001351	A	G	0.078828
39352753	rs76929059	G	A	0.079838
39426074	rs541607890	G	A	0.079947
39500199	rs543890441	C	G	0.079947
39415002	rs191039896	A	C	0.080171
39375790	rs147205027	C	T	0.080503
39383687	rs186119084	G	A	0.081105
39434348	rs551636412	G	C	0.081648
39392226	rs146480606	G	C	0.082127
39378791	rs115556229	G	A	0.082513
39387477	rs138624531	C	T	0.082513
39395530	rs79227525	T	C	0.082513
39398258	rs147893080	A	G	0.082513
39353680	rs11912424	C	G	0.083532
39374090	rs74973791	G	A	0.083543
39431660	rs143581145	G	A	0.083683
39412349	rs370196913	C	T	0.083809
39452455	esv3647759	T	<INS:ME:ALU>	0.083854
39372682	rs9611058	G	A	0.085153
39456206	rs146605649	G	A	0.085626
39464596	rs148564265	G	T	0.085626
39431611	rs71197148	C	CA	0.086936
39395386	rs73161526	T	A	0.086969
39359686	rs187551839	G	A	0.087064
39392819	rs139385065	G	A	0.087192
39361399	rs566859858	G	A,C	0.088512
39378561	rs374220745	G	A	0.088512
39387064	rs540792117	T	A	0.088512
39389496	rs542989086	G	A	0.088512
39396951	rs555262782	C	T	0.088512
39398148	rs115951107	A	G	0.088512
39409068	rs542100162	G	A	0.088512
39429161	rs142825201	G	C	0.088792
39429416	rs114437023	T	C	0.088792
39432466	rs115906086	G	C	0.088792
39436541	rs34393871	C	A	0.088792
39456465	rs114498039	C	T	0.088792
39456523	rs116490253	G	A	0.088792
39456553	rs150293703	C	A	0.088792
39457084	rs149536175	A	C	0.088792
39458364	rs114801268	G	A	0.088792
39458572	rs116480718	A	G	0.088792
39488099	rs76859317	G	A	0.088872
39391709	rs140377620	A	G	0.089499
39392390	rs2179233	C	G	0.089499
39393446	rs76928181	C	T	0.089499
39394844	rs140981463	A	C	0.089499
39395769	rs79128834	G	C	0.089499
39397034	rs200962960	G	GC	0.089499
39398044	rs77496519	T	C	0.089499
39399841	rs79809999	T	C	0.089499
39400268	rs116409614	T	C	0.089499
39400417	rs114111121	G	C	0.089499
39400559	rs141344561	G	A	0.089499
39400831	rs114650410	C	A	0.089499
39401369	rs116285244	C	A	0.089499
39401461	rs76367451	C	T	0.089499
39401514	rs114500630	G	A	0.089499
39402044	rs76033455	T	C	0.089499
39402400	rs145758052	G	T	0.089499
39404087	rs139692426	T	C	0.089499
39404544	rs146605820	G	T	0.089499
39405044	rs116636584	G	T	0.089499
39406761	rs116492387	C	G,T	0.089499
39406910	rs146294821	G	A	0.089499
39408111	rs142311316	C	T	0.089499
39408880	rs114207460	C	T	0.089499
39413475	rs182391195	T	C	0.092284
39384753	rs1807558	C	T	0.092798
39368919	rs148694219	C	T	0.093125
39437901	rs138847423	A	C	0.093274
39442684	rs138898261	G	A	0.093274
39443193	rs6001400	A	G	0.093274
39460852	rs181224746	A	G	0.093274
39413511	rs8139202	C	T	0.095396
39414700	rs12157471	C	T	0.0959
39420411	rs546596554	A	C	0.0959
39427884	rs184448269	C	T	0.0959
39362949	rs59579247	A	G	0.096227
39400090	rs560063933	C	G	0.096947
39362588	rs74407081	C	G	0.098081
39383042	rs192781948	C	T	0.098081
39395091	rs8137275	G	A	0.098081
39396010	rs115158334	C	T	0.098081
39398373	rs141547767	G	C	0.098081
39407413	rs8135772	C	T	0.098081
39423100	rs187624032	G	A	0.098081
39421739	rs12159311	A	C	0.098387
39372494	rs35953840	TC	T	0.099899
39372988	rs9611059	A	G	0.099899
39426281	rs186301560	C	T	0.10113
39360145	rs79130643	C	T	0.10256
39398546	rs116238185	G	A	0.1049
39476420	rs35986055	C	T	0.10583
39474269	rs367729930	G	GA	0.1068
39364990	rs146523307	A	G	0.10693
39366245	rs138762025	A	G	0.10693
39469651	rs186696869	G	A,T	0.1073
39404249	rs5995653	G	A	0.10734
39353743	rs151100425	G	A	0.10839
39357459	rs370496117	C	T	0.10839
39358806	rs535439309	A	C	0.10839
39359813	rs568212704	C	T	0.10839
39371799	rs546078085	C	T	0.10839
39385819	rs556802256	T	C	0.10839
39388072	rs1053813	G	A	0.10839
39396828	rs538732168	A	C	0.10839
39401570	rs188872471	G	A	0.10839
39405216	rs565676073	T	C	0.10839
39407110	rs554676731	C	T	0.10839
39407166	rs181890376	C	G	0.10839
39411436	rs577991980	C	T	0.10839
39415258	rs149091367	C	T	0.10839
39426077	rs560186207	C	T	0.10839
39432321	rs550172017	G	A	0.10839
39444550	rs571542064	C	T	0.10839
39462330	rs189690549	G	A	0.10839
39464245	rs570140947	C	T	0.10839
39488675	rs538879431	G	A	0.10839
39424247	rs117393476	A	C	0.10968
39376961	rs9611062	C	T	0.10983
39378121	rs2267401	T	G	0.10983
39471100	rs77532707	T	TA	0.11077
39484001	rs34894733	A	G	0.11079
39484905	rs76121268	C	T	0.11079
39439534	rs142389364	C	T	0.111
39426325	rs569455819	A	AT	0.11491
39455168	rs577707792	C	G	0.11764
39481012	rs34146529	G	T	0.11823
39398437	rs10627555	C	CA	0.11865
39384622	rs573063424;rs3831703	ATTCC	ATTCCTTCCTTCC,A	0.11901
39479269	rs184057400	G	T	0.1225
39381935	rs2076110	C	T	0.12277
39430740	rs145864468	G	A	0.12336
39426078	rs527357965	G	C	0.12493
39429745	rs145417038	G	A	0.12493
39399054	rs141477805	C	CA,CAA	0.12507
39424931	rs144679688	C	G	0.12639
39421005	rs551085226	C	T	0.12723
39382414	rs146055882	T	C	0.12728
39397847	rs36120190	CA	C	0.12852
39364161	rs531884819	C	T	0.12926
39380237	rs149211753	G	T	0.12926
39381948	rs142365295	G	A	0.12926
39391031	rs538715766	C	A	0.12926
39415593	rs187308449	A	G	0.12926
39419751	rs570325262	G	T	0.12926
39419752	rs530852288	C	A	0.12926
39450779	rs577650300	A	T	0.12926
39483486	rs540261431	T	C	0.12926
39376734	rs117137805	C	T	0.12931
39376537	rs566890883	TCA	T	0.12962
39358727	rs191057273	G	A	0.13007
39359760	rs192762171	C	T	0.13007
39395593	rs117424016	G	A	0.13199
39368433	rs186273311	G	A	0.13339
39377365	rs141196494	T	G	0.13339
39398983	rs150252998	C	T	0.13353
39367491	rs2267396	C	T	0.13506
39368765	rs34034423	GA	G	0.13506
39360080	rs147522059	T	C	0.13527
39419483	rs5757425	A	G	0.13548
39371415	rs144767765	A	G	0.13733
39401123	rs147909274	A	G	0.13785
39402395	rs191711420	T	C	0.13785
39405025	rs570629157	G	A	0.13785
39407549	rs116187995	G	A	0.13785
39409037	rs189694807	G	A	0.13785
39419608	rs6519162	T	C	0.13815
39399694	rs184483192	G	A	0.1392
39409372	rs151294839	C	T	0.13956
39475187	rs17496011	C	T	0.14057
39453669	rs115567542	C	T	0.14162
39421039	rs75068521	G	A,C	0.14247
39372078	rs117064730	A	T	0.14306
39442053	rs542393159	G	A	0.14335
39458058	rs533611631	G	T	0.14335
39356784	rs142410894	T	C	0.1436
39406571	rs5845407	TC	T	0.14374
39444952	rs151229901	T	A	0.14409
39368235	rs115727517	C	T	0.14494
39376566	rs78505490	G	A	0.14494
39381453	rs114240711	G	A	0.14494
39385371	rs116270783	G	A	0.14494
39438402	rs34578907	C	T	0.14589
39355986	rs577772381	A	G	0.14752
39458249	rs549943618	C	T	0.14752
39484206	rs562809295	A	G	0.14752
39414904	rs5757423	G	T	0.14793
39381244	rs561781619	G	GT	0.14808
39474944	rs56033202	G	A	0.1481
39359345	rs3985950	T	C	0.14922
39486298	rs117487169	C	T	0.15006
39405047	rs150288192	C	T	0.15026
39374282	rs150463480	G	A	0.15095
39357863	rs182044322	C	T	0.1517
39410657	rs186192156	C	T	0.1517
39401661	rs532525261	C	CCA	0.15248
39401663	rs190870952	C	G	0.15248
39410194	rs189338355	G	A	0.15248
39444486	rs185786771	T	C	0.15248
39486725	rs181062299	G	A	0.15383
39422032	rs115344119	G	A	0.15461
39394421	rs77031627	G	A	0.15647
39383555	rs11703312	A	G	0.15773
39458269	rs148737848	C	T	0.15775
39466846	rs114846359	G	A	0.15775
39468183	rs181057877	T	C	0.15775
39469335	rs146727065	G	A	0.15775
39360415	rs117233665	G	C	0.15782
39361875	rs181478622	C	T	0.15907
39363652	rs553811550	T	TG	0.15907
39366753	rs184216817	T	C	0.15907
39369198	rs183008309	C	T	0.15907
39369423	rs186669654	C	T	0.15907
39370739	rs191451242	C	G	0.15907
39372875	rs535089582	C	T	0.15907
39378702	rs181909898	G	A	0.15907
39382348	rs150717244	A	C	0.15907
39394724	rs543140263	G	A	0.15907
39397781	rs543825448	C	T	0.15907
39413437	rs572764602	G	C	0.15907
39422068	rs185832524	G	A	0.15907
39431868	rs192226498	G	T	0.15907
39442077	rs560629139	C	T	0.15907
39444727	rs188733113	G	A	0.15907
39424124	rs5757429	T	C	0.1618
39354742	rs7292690	C	T	0.16185
39472829	rs534052495	G	C	0.16222
39385622	rs187233443	G	A,C	0.16272
39381684	rs566589712	G	A	0.16341
39400698	rs138649520	C	CA	0.16489
39450433	rs143412848	C	T	0.16631
39361257	rs75162768	T	C	0.16694
39412775	rs533528682	C	T	0.16807
39459273	rs568269730	G	A	0.16924
39386095	rs11274700	T	TGGGCCAGGAAAGGCTGAGG	0.16946
39405406	rs77696498	G	A	0.16997
39380397	rs115185669	A	C	0.17096
39353184	rs78997815	A	C	0.17206
39424450	rs189402420	T	C	0.17301
39495638	rs115512101	C	G	0.17316
39495666	rs115502355	A	G	0.17316
39374876	rs138554237	G	A	0.17355
39402821	rs184720671	C	T	0.17397
39484010	rs36042737	C	T	0.17397
39399201	rs199809342	CA	C	0.17484
39389763	rs141359890	G	GT	0.17554
39392808	rs111468681	C	T	0.17554
39394223	rs137867591	TCCGTGATG	T	0.17554
39355109	rs4365560	T	C	0.17671
39462055	rs140169428	G	C	0.17736
39375630	rs5995648	G	A	0.18155
39357299	rs141256690	G	A	0.18184
39500226	rs73423595	A	G	0.18438
39405426	rs56408977	AAAAAAC	A	0.18479
39383918	rs2267405	G	A	0.1852
39355206	rs141261676	G	C	0.18602
39448615	rs13056825	A	G	0.18604
39372131	rs1074672	C	T	0.18654
39395612	rs9611069	G	A	0.18667
39358780	rs7286317	G	A	0.18974
39371164	rs115209924	C	T	0.19031
39467803	rs5757459	G	A	0.19257
39468234	rs566676047	C	A	0.19366
39402450	rs6519161	C	T	0.19401
39405707	rs6001371	A	G	0.19612
39453728	rs187865709	G	A	0.19618
39379629	rs115608253	C	T	0.19636
39399486	rs137920069	G	T	0.19666
39373136	rs138867763	C	T	0.1967
39412691	rs138288632	C	T	0.19692
39417553	rs376587988	C	CACTAT	0.19692
39417559	rs199852673	G	A	0.19692
39485116	rs187160787	C	G	0.19699
39362471	rs186442314	G	A	0.19837
39366251	rs187594220	G	C	0.19837
39369741	rs147046027	G	A	0.19837
39462113	rs117167939	G	A	0.19845
39472348	rs558558899	C	G	0.20048
39488207	rs536281858	G	C	0.20048
39386396	rs4820359	T	C	0.20064
39399438	rs9607601	C	T	0.20067
39400527	rs6001367	G	A	0.20067
39400832	rs6001368	G	A	0.20067
39404635	rs6001370	A	G	0.20067
39404874	rs529643102	G	GT	0.20092
39358630	rs185480905	C	T	0.20174
39397254	rs191599615	C	T	0.20174
39360534	rs569678208	T	C	0.20201
39455384	rs573556450	C	T	0.20201
39418572	rs142495472	G	C	0.20223
39414439	rs181625970	A	G	0.20414
39406322	rs7289061	G	A	0.20642
39488757	rs61997205	C	A	0.20824
39435004	rs113468017	A	G	0.20895
39428396	rs9611081	C	G	0.211
39379344	rs557883997	T	C	0.2122
39402109	rs544863355	C	T	0.2122
39430785	rs185633263	C	G	0.2122
39472384	rs141778474	C	T	0.2122
39388207	rs5757413	G	A	0.21271
39372134	rs143120522	C	T	0.21305
39498613	rs115742902	A	C	0.21476
39389438	rs553676913	A	C	0.21537
39411395	rs568868865	G	A	0.21537
39373897	rs147678157	T	A	0.21589
39359460	rs184666573	C	A	0.21673
39424530	rs180972750	C	T	0.21752
39424157	rs5750722	T	G	0.22051
39498853	rs183355324	G	A	0.22121
39358152	rs148268950	C	T	0.22127
39362026	rs141011253	G	T	0.22127
39382477	rs536541061	C	G	0.22127
39384251	rs182993566	G	C	0.22127
39390103	rs143680680	C	G	0.22127
39390202	rs148083934	C	T	0.22127
39392706	rs542937117	CT	C	0.22127
39401328	rs539329000	G	T	0.22127
39412678	rs145694970	G	A	0.22127
39421118	rs201300482	C	T	0.22127
39427613	rs553777050	C	G	0.22127
39428152	rs145284830	G	A	0.22127
39432886	rs557885675	G	T	0.22127
39441434	rs147329876	A	C	0.22127
39442310	rs117367307	G	A	0.22127
39443788	rs543730370	G	A	0.22127
39447817	rs557777818	G	C	0.22127
39460262	rs191972936	A	G	0.22127
39475179	rs537231386	C	T	0.22127
39478189	rs182951958	C	T	0.22127
39492083	rs148832103	C	G	0.22127
39495158	rs529617220	G	T	0.22128
39489753	rs5995670	T	C	0.22152
39414166	rs4820361	A	G	0.22181
39414224	rs4821854	A	G	0.22181
39414699	rs7584	C	G	0.22181
39369272	rs527599663	C	CA	0.22182
39471562	rs34251862	G	C	0.22235
39475946	rs148215144	G	A	0.22235
39478067	rs35895710	T	C	0.22235
39479241	rs34193985	A	T	0.22235
39480143	rs114227304	C	A	0.22235
39484696	rs572411273	G	T	0.22235
39484841	rs151301487	C	A	0.22235
39489868	rs142205840	C	T	0.22235
39493554	rs77603434	C	T	0.22235
39479390	rs13057460	G	A	0.22256
39480501	rs150241378	C	T	0.22428
39461828	rs148088839	C	T	0.2252
39461856	rs142727632	G	T	0.2252
39496624	rs548022659	C	T	0.22871
39497303	rs199737025	C	T	0.22871
39433745	rs9941940	C	A	0.23124
39409378	rs73161533	C	T	0.23151
39445956	rs2076103	C	G	0.2318
39445959	rs2076104	C	T	0.2318
39382537	rs201397393	AC	A	0.23291
39391248	rs76786344	T	C	0.23291
39395433	rs563925407	C	A	0.23291
39407845	rs145521719	C	T	0.23291
39416343	rs532419766	T	C	0.23291
39419281	rs539768814	C	A	0.23291
39428937	rs145375184	TAAACTC	T	0.23291
39465879	rs78539446	A	C	0.23291
39474040	rs566817792	G	A	0.23291
39475628	rs551388993	A	G	0.23291
39492065	rs549311406	C	T	0.23291
39475386	rs141846968	G	A	0.23316
39385809	rs2072866	G	C	0.23383
39385878	rs8139465	G	C	0.23429
39388833	rs150164685	A	G	0.23429
39391665	rs8135952	G	A	0.23429
39397918	rs114547510	G	T	0.23429
39400079	rs576303003	AT	A	0.23429
39400083	rs574246551	G	A	0.23429
39402722	rs78644216	C	T	0.23429
39435453	rs183580427	T	C	0.23861
39469293	rs187871817	A	G	0.23861
39494302	rs146140548	C	T	0.23861
39500255	rs527378655	T	TA	0.23861
39443321	rs34733446	T	C	0.23893
39447950	rs35030020	C	A	0.23893
39451229	rs193015280	C	T	0.23893
39451230	rs183965738	A	T	0.23893
39439067	rs35053197	G	C	0.24021
39448995	rs35913889	T	A	0.24021
39450800	rs34455474	G	A	0.24021
39452808	rs143506597	C	T	0.24021
39456172	rs115568547	C	T	0.24021
39457904	rs115504569	G	T	0.24021
39478362	rs34737056	C	T	0.24021
39483102	rs11545130	C	T	0.24021
39421701	rs181901737	C	T	0.24165
39430410	rs140641456	C	T	0.24228
39483987	rs139897105	C	G	0.24228
39388010	rs114849305	C	T	0.24461
39432970	rs183589344	A	G	0.24461
39456585	rs544625727	G	A,C	0.24461
39467334	rs562499454	A	G	0.24479
39398365	rs187566448	G	A	0.24497
39393248	rs572329279	A	G	0.24531
39369484	rs141616952	C	T	0.2492
39437736	rs117464811	C	T	0.25059
39448695	rs146924719	G	A	0.25182
39457805	rs138839715	C	A	0.25182
39485491	rs150083023	A	G	0.25182
39370606	rs115926586	G	A	0.25312
39486011	rs143578148	C	T	0.25312
39486539	rs139965068	A	C	0.25312
39486606	rs189374897	T	G	0.25312
39487146	rs145847325	C	T	0.25312
39487624	rs191658494	A	G	0.25312
39487824	rs190886491	G	T	0.25312
39480259	rs5757467	C	T	0.2548
39369140	rs11703354	G	A	0.25625
39423073	rs541623654	G	T	0.2568
39444603	rs184233771	G	A	0.25794
39456842	rs114843512	A	G	0.25802
39368126	rs75163198	G	A	0.25842
39355631	rs142024939	G	A	0.26125
39483967	rs5757472	T	C	0.26223
39394655	rs35043274	G	A	0.26234
39409276	rs148788402	A	G	0.26577
39415780	rs5757424	A	G	0.2666
39462481	rs139335447	G	A	0.27042
39483700	rs55895657	A	T	0.27042
39354509	rs564151909	T	A	0.27201
39426460	rs192419890	C	T	0.27263
39463494	rs193241207	G	A	0.28006
39465587	rs189939984	C	T	0.28064
39492892	rs189848673	T	C	0.2807
39481567	rs140288418	G	A	0.28135
39399079	rs28407607	G	A	0.28202
39478235	rs17537554	G	A	0.28264
39478236	rs17537561	G	T	0.28264
39395144	rs12159666	A	G	0.28282
39457120	rs189254950	A	G	0.28504
39406330	rs7289064	G	A	0.28508
39390231	rs61463331	A	G	0.28549
39393332	rs6001364	C	A	0.28549
39390651	rs150693006	G	T	0.2864
39495738	rs145665593	G	A	0.28909
39458855	rs150821850	G	A	0.29125
39394097	rs8140586	C	T	0.29152
39354321	rs199853737	TTC	T	0.29154
39354339	rs139583460	CTTCT	C	0.29154
39464633	rs561943838	G	A	0.29269
39497952	rs199993649	G	A	0.29269
39489155	rs79391606	C	T	0.294
39489520	rs150382600	A	G	0.294
39489950	rs112599100	A	G	0.294
39490557	rs73423535	T	C	0.294
39490612	rs113764986	C	T	0.294
39490883	rs113232490	A	G	0.294
39491904	rs112015703	G	A	0.294
39492059	rs73423551	C	T	0.294
39492856	rs112341494	C	T	0.294
39493099	rs182743385	T	C	0.29436
39480260	rs5757468	A	G	0.29526
39415834	rs550826444	G	A	0.29641
39437754	rs572132920	C	A	0.29641
39412088	rs544518477	G	A	0.29661
39415587	rs77657454	G	A	0.29661
39411865	rs2012735	C	T	0.29858
39411981	rs2012742	C	T	0.29858
39372746	rs36008328	CA	C	0.29927
39353887	rs562637795	C	T	0.30029
39468413	rs186237146	T	A	0.30033
39388216	rs5757414	T	G	0.30057
39406482	rs539940807	C	T	0.30174
39410278	rs547072196	C	T	0.30174
39410279	rs565806595	T	C	0.30174
39410308	rs537607172	A	T	0.30174
39422766	rs11089918	T	G	0.30197
39437591	rs9611084	G	T	0.30207
39367691	rs558781026	AG	A	0.30307
39438234	rs565661994	A	T	0.30307
39451830	rs184713813	C	T	0.30338
39422839	rs542087541	C	A	0.30778
39440199	rs76919915	G	T	0.30778
39446837	rs187598201	A	G	0.30778
39424168	rs571255555	C	T	0.30952
39469564	rs146808116	G	T	0.31068
39407921	rs552424815	A	G	0.31174
39405806	rs56192335	T	C	0.31333
39404519	rs144430671	G	A	0.31665
39472227	rs538340193	CTG	C	0.31665
39472230	rs571885641	G	C	0.31665
39477455	rs34913053	G	T	0.31665
39453248	rs558460395	A	T	0.32101
39471154	rs553735943	T	C	0.32101
39490205	rs551778033	G	A	0.32101
39421702	rs373246643	G	A	0.32289
39425398	rs373725653	A	T	0.32289
39439182	rs529241547	G	A	0.32289
39410390	rs553103156	T	G	0.32422
39422111	rs568776777	T	C	0.32422
39423089	rs559643796	C	G	0.32422
39475504	rs539051398	T	A	0.32422
39395508	rs74322573	T	C	0.32674
39402770	rs200260742	G	A	0.32674
39406303	rs569813013	G	C	0.32674
39438887	rs539199501	T	G	0.32674
39447838	rs35281599	A	G	0.32674
39457394	rs577115281	C	T	0.32674
39371118	rs182154427	T	C	0.32678
39358996	rs556419231	C	T	0.32684
39457238	rs556772570	G	A	0.32684
39460665	rs543347133	G	C	0.32684
39433839	rs150595897	GA	G	0.32748
39437729	rs181563458	G	T	0.32769
39481393	rs2413571	C	G	0.3285
39481860	rs5757470	C	G	0.3285
39481895	rs2413572	G	A	0.3285
39405530	rs201308933	CA	C	0.32949
39400343	rs9611074	A	G	0.33022
39402505	rs9611075	G	A	0.33022
39445970	rs2076105	A	C	0.33098
39445973	rs2076106	G	T	0.33098
39441093	rs141173351	C	A	0.33136
39421750	rs186308428	T	C	0.33139
39421751	rs189860500	G	A	0.33139
39424489	rs147965946	C	T	0.33139
39424661	rs150468711	C	T	0.33139
39425183	rs138570752	C	G	0.33139
39420108	rs186994563	A	C	0.33164
39354003	rs149812529	C	T	0.33278
39445757	rs34370497	T	G	0.33325
39439302	rs200294163	T	TG	0.33573
39418396	rs540563679	AG	A	0.33597
39418398	rs548055890	G	A	0.33597
39374937	rs144425271	G	A	0.33708
39482023	rs2899313	C	A	0.33968
39423029	rs115019558	C	G	0.33974
39424854	rs149604287	T	C	0.33974
39432166	rs186756769	T	C	0.33974
39434545	rs150136939	T	C	0.33974
39436411	rs34209186	T	A	0.33974
39447270	rs34138553	G	A	0.33974
39447403	rs148494367	G	A	0.33974
39450426	rs139959579	G	A	0.33974
39450893	rs35612169	C	T	0.33974
39451015	rs35618865	G	A	0.33974
39451265	rs141570226	C	T	0.33974
39454829	rs144629040	T	G	0.33974
39456529	rs140111449	G	A	0.33974
39456549	rs116351238	G	A	0.33974
39403239	rs543972430	G	A	0.3419
39443046	rs539601423	A	G	0.3419
39473438	rs138392464	G	A	0.34202
39363790	rs568237727	C	T	0.34236
39401205	rs145384071	C	T	0.34318
39403230	rs147189350	C	T	0.34318
39377843	rs2267398	C	T	0.34492
39377874	rs2267399	G	A	0.34492
39405151	rs558390696	G	A	0.34584
39432208	rs143908296	C	T	0.34592
39436822	rs552578303	C	T	0.34592
39394950	rs567720163	G	C	0.34605
39395732	rs578220681	G	A	0.34605
39397412	rs190506002	C	T	0.34605
39397638	rs376338418	C	T	0.34605
39398412	rs147029107	C	A	0.34605
39399779	rs182123386	G	A	0.34605
39400554	rs373511890	C	T	0.34605
39402807	rs115766956	G	A	0.34605
39408803	rs149376173	A	G	0.34605
39422664	rs148015338	C	T	0.34687
39459485	rs140136367	T	G	0.34702
39469492	rs561737505	A	AG	0.34936
39442480	rs34610137	G	A	0.35109
39484009	rs35535804	G	A	0.35121
39451676	rs183543233	T	C	0.35126
39397926	rs570776825	C	T	0.35227
39430872	rs190486635	G	A	0.35227
39368655	rs573262145	C	T	0.35239
39379096	rs527469014	G	A	0.35239
39393218	rs531756175	C	T	0.35239
39389999	rs554938137	C	A	0.35342
39436569	rs544342492	A	T	0.35397
39436572	rs562445043	A	C	0.35397
39392441	rs140519083	G	A	0.35451
39479110	rs555764693	G	C	0.35451
39489842	rs538020981	T	C	0.35451
39483432	rs112802713	G	A	0.3566
39483459	rs76917817	A	T	0.3566
39394588	rs187542797	C	T	0.35691
39366140	rs573999783	T	C	0.35829
39412195	rs145889122	A	ATTATTTAT	0.35913
39377546	rs545797210	G	C	0.35925
39423302	rs5757428	A	C	0.36035
39459829	rs192906816	C	T	0.36099
39472798	rs55635653	C	T	0.36099
39393404	rs71319018	G	A	0.36439
39411956	rs187888694	C	T	0.36439
39396188	rs117635745	C	T	0.36518
39395731	rs553064896	C	G	0.36763
39494310	rs561195351	C	G	0.36871
39383830	rs2267403	G	A	0.36897
39383835	rs2267404	C	T	0.36897
39385663	rs2072865	G	A	0.36897
39384352	rs12158968	C	A	0.37142
39387812	rs8141143	T	G	0.37142
39383200	rs188488462	C	T	0.37321
39445945	rs2076102	T	C	0.37455
39366238	rs150216325	A	G	0.37515
39367623	rs115573754	G	C	0.37515
39367844	rs114846451	A	C	0.37515
39359230	rs552186565	G	C	0.37525
39483347	rs35205117	C	T	0.37569
39484995	rs183563887	G	A	0.37596
39396887	rs550932642	T	G	0.37599
39446029	rs538593532	C	G	0.37599
39453889	rs565887297	G	A	0.37599
39397865	rs532192302	T	TGGCA	0.37612
39453080	rs111276292	G	A	0.37743
39383172	rs554059556	A	C	0.3791
39401739	rs115291155	G	A	0.3791
39409096	rs192902790	T	C	0.3791
39459557	rs190850347	C	T	0.3791
39465100	rs182431266	G	A	0.3791
39480226	rs576710878	A	G	0.3791
39430245	rs567157716	C	T	0.38041
39445704	rs35594508	CT	C	0.381
39494473	rs148774203	T	A	0.38157
39357988	rs546451620	G	A	0.38478
39400187	rs529802712	G	A	0.38478
39467006	rs73887542	G	A	0.38598
39382810	rs2072864	G	T	0.38654
39425646	rs11440048	C	CT	0.3866
39393714	rs547815283	C	T	0.3868
39426651	rs564695204	T	C	0.3868
39371016	rs115396906	T	A	0.38872
39448725	rs35580576	T	A	0.38943
39459517	rs563016996	A	T	0.38943
39500185	rs184105393	G	A	0.38943
39359356	rs570600640	G	A	0.39083
39451774	rs73887540	G	A	0.39122
39452590	rs550392333	C	T	0.39122
39453047	rs191589748	C	T	0.39122
39453177	rs138780117	C	T	0.39122
39379064	rs28401571	T	C	0.39315
39430148	rs191770432	G	A	0.39617
39398051	rs76420074	A	G	0.39736
39395293	rs147875491	T	A	0.39863
39422554	rs117573240	C	T	0.39889
39358832	rs553883941	G	A	0.39984
39415133	rs57453087	G	A	0.40085
39418191	rs55814324	G	A	0.40085
39422048	rs73887530	G	C	0.40085
39430128	rs74953705	C	T	0.40085
39431505	rs138125085	G	A	0.40085
39436034	rs572763192	T	C	0.40085
39454239	rs77660402	A	G	0.40085
39459187	rs77862511	G	C	0.40085
39459188	rs77060237	A	G	0.40085
39462219	rs566959412	G	C	0.40085
39462280	rs61224132	C	T	0.40085
39462305	rs74691921	C	T	0.40085
39470347	rs79231153	T	C	0.40085
39474713	rs544748662	GTCTC	G	0.40085
39479294	rs73887543	A	G	0.40085
39480333	rs546083925	C	A	0.40085
39480574	rs78761595	C	T	0.40085
39484464	rs73887562	G	A	0.40085
39485564	rs57843552	T	C	0.40085
39486199	rs146629100	AG	A	0.40085
39487098	rs73887564	G	A	0.40085
39487423	rs72055538	TCTTGAACTTCTAGG	T	0.40085
39362450	rs560826864	C	T	0.401
39405482	rs192950494	G	A	0.401
39408861	rs568550134	G	A	0.401
39408870	rs374615753	C	G	0.401
39419745	rs187498349	C	T	0.401
39450002	rs115200135	G	A	0.40768
39437057	rs36070309	C	T	0.40792
39444285	rs371355373	C	G,T	0.41022
39364172	rs186019905	C	T	0.41032
39465996	rs185806504	A	T	0.41097
39491600	rs140104453	A	G	0.4119
39372015	rs1074673	T	C	0.41333
39410517	rs559089405	C	T	0.41476
39491416	rs186503491	A	C	0.41476
39355407	rs190436756	G	A	0.41517
39366962	rs7285518	A	T	0.41587
39360018	rs112907096	A	G	0.41609
39385199	rs182163749	G	A	0.41646
39425293	rs563139699	C	T	0.41646
39383667	rs140555883	T	C	0.41801
39433455	rs184068962	G	A	0.41886
39407116	rs6001375	G	A	0.41887
39488814	rs142084858	C	T	0.42025
39500138	rs148389594	G	A	0.42025
39352891	rs74554637	C	T	0.42306
39372427	rs4821849	A	G	0.42309
39365030	rs189116335	C	T	0.42422
39370230	rs561213893	T	C	0.42529
39382691	rs556678816	C	A	0.42529
39379996	rs117739457	T	C	0.42539
39395839	rs185449960	C	T	0.42607
39493223	rs560277881	TTTTTGTGACTTTTGGGAGAGCTGACC	T	0.42607
39493249	rs543229509	C	T	0.42607
39470832	rs538975272	G	A	0.42632
39404919	rs9611076	G	T	0.42769
39358046	rs550679969	A	T	0.42877
39411555	rs201273021	C	T	0.42877
39439419	rs567504313	C	T	0.42877
39484600	rs535254146	TCA	T	0.42879
39496922	rs6001432	C	T	0.43082
39499873	rs6001435	C	A	0.43082
39500575	rs147174276	C	T	0.43082
39452196	rs113273254	C	T	0.43289
39413103	rs113545523	G	A	0.43331
39479353	rs2294366	T	A	0.43383
39480697	rs2011869	A	G	0.43383
39400055	rs374083105	T	TA	0.43392
39419235	rs190503911	C	T	0.43467
39421109	rs576939969	GCTT	G	0.43467
39480229	rs537686310	G	A	0.43467
39416000	rs141287834	C	T	0.43482
39362346	rs144747163	A	C	0.43539
39365345	rs114192156	G	A	0.43567
39367733	rs114505641	C	T	0.43567
39354073	rs182427924	A	C	0.43744
39423023	rs62229076	T	C	0.43769
39472177	rs6519166	C	A	0.43778
39407399	rs6001376	T	C	0.4382
39379700	rs184297864	C	T	0.44153
39462928	rs144180173	G	C	0.44153
39373025	rs574237264	T	C	0.44182
39373026	rs541091333	G	A	0.44182
39466807	rs201544616	CAT	C	0.44218
39355266	rs547732024	T	C	0.44255
39379864	rs181462591	C	T	0.44255
39385526	rs148246014	C	T	0.44255
39433513	rs149053314	T	C	0.44255
39440543	rs542167232	C	A	0.44255
39449946	rs150732890	T	C	0.44255
39464772	rs142909459	C	T	0.44255
39358748	rs552817640	G	T	0.44358
39374328	rs138407481	C	T	0.44358
39375679	rs183796057	C	T	0.44358
39376968	rs146623349	C	T	0.44358
39378652	rs6001353	C	T	0.44358
39383140	rs151311607	G	A	0.44358
39383732	rs180689479	C	G	0.44358
39385272	rs150289577	T	A	0.44358
39388046	rs6001357	G	C	0.44358
39393296	rs149671305	G	A	0.44358
39395090	rs28465469	C	T	0.44358
39386819	rs200788253	T	C	0.44535
39360574	rs369909365	C	T	0.44544
39458216	rs546199032	C	T	0.44544
39431331	rs544630599	C	T	0.44663
39431955	rs533468372	G	A	0.44663
39432247	rs535049799	C	T	0.44663
39500385	rs575679764	G	A	0.44663
39446074	rs535883797	G	A	0.44743
39457304	rs73423503	T	C	0.44743
39459711	rs58042745	A	C	0.44743
39459884	rs563792598	C	A	0.44743
39465649	rs575732297	C	T	0.44743
39467939	rs181619806	C	T	0.44743
39388177	rs112565950	T	C	0.4479
39385319	rs557348675	CCACAAAGGGAGTG	C	0.44975
39429282	rs534456784	A	G	0.45046
39393177	rs552382015	T	A	0.45146
39404204	rs34750005	CA	C	0.45164
39372756	rs541545631	A	C	0.45193
39419984	rs531375952	G	A	0.45246
39433318	rs534010790	C	G	0.45246
39368454	rs189129066	C	T	0.45316
39364969	rs7284696	G	A	0.45342
39368336	rs9622896	C	T	0.45342
39373046	rs527517787	CA	C	0.45345
39381429	rs143493406	C	T	0.45556
39463901	rs118106773	C	T	0.45652
39500046	rs192183010	G	A	0.45712
39387531	rs200377379	C	T	0.45777
39404521	rs541531556	G	C	0.45777
39418390	rs190248599	G	C	0.45885
39478454	rs56392915	C	T	0.46197
39382945	rs564445650;rs3215475	CG	TG,C	0.4627
39407115	rs541265171	C	T	0.46304
39476583	rs181428317	G	A	0.46304
39473488	rs35223997	G	C	0.46404
39474527	rs553737865	T	A	0.4654
39500846	rs142718922	C	T	0.4654
39370500	rs577024848	G	T	0.4658
39470738	rs571472478	C	A	0.4658
39497149	rs570162336	A	C	0.46681
39497150	rs530784331	T	C	0.46681
39441841	rs145600842	A	G	0.46779
39441686	rs566719308	C	T	0.46867
39500621	rs542075909	C	T	0.46965
39449428	rs543170469	A	C	0.47134
39441478	rs138934952	C	A	0.47159
39419112	rs369325435	C	CTATTTATTTATTTATTTATTTATT	0.47433
39472083	rs56310660	T	TG	0.47594
39379992	rs150835370	A	G	0.47659
39408940	rs67423253	G	A	0.47668
39419065	rs201104602	G	A	0.47822
39421383	rs201835248	G	A	0.47883
39441399	rs564841819	C	G	0.47883
39407685	rs4299420	T	G	0.4799
39443721	rs545997977	A	T	0.48148
39455468	rs565275037	C	T	0.48148
39399600	rs115609838	C	T	0.48165
39407974	rs148846534	G	A	0.48165
39362801	rs149583863	T	C	0.4825
39402599	rs540983964	G	A	0.4825
39495609	rs6519169	G	T	0.48553
39496715	rs77600583	C	G	0.48553
39406306	rs71326742	AT	A	0.48569
39384187	rs138656728	C	A	0.4859
39469334	rs565458518	C	T	0.48774
39389187	rs531728232	G	A	0.48923
39406714	rs530490139	C	T	0.48923
39408418	rs550254779	G	A	0.48923
39438899	esv3647757	G	<CN0>	0.48923
39402330	rs532774756	G	T	0.48924
39420499	rs193169849	A	T	0.49215
39433232	rs545142552	C	G	0.49215
39500139	rs554870075	G	A	0.49215
39473649	rs56268230	G	A	0.49272
39355832	rs139514304	G	A	0.49384
39427142	rs192224099	G	A	0.49384
39413748	rs116034552	T	C	0.49438
39419224	rs185298652	G	A	0.49666
39421122	rs149466884	G	C	0.49666
39474630	rs148651770	A	G	0.49666
39407410	rs5995656	G	A	0.49687
39381646	rs557347663	G	C	0.49786
39388922	rs187506639	G	A	0.49852
39390284	rs116337892	T	C	0.49852
39401479	rs78343292	G	A	0.49852
39355475	rs183250352	G	C	0.4993
39410892	rs116873844	G	A	0.49969
39354712	rs137881788	C	T	0.50019
39446417	rs36077579	A	AT	0.50077
39355076	rs148262740	G	T	0.50158
39373379	rs181620750	A	G	0.50158
39444451	rs531016802	G	A	0.50183
39477173	rs151002479	G	A,T	0.50198
39352635	rs536349757	G	A	0.5068
39358578	rs553849226	C	T	0.5068
39359513	rs370466702	G	A	0.5068
39393819	rs570132888	C	G	0.5068
39400834	rs530772239	A	G	0.5068
39420313	rs561243780	G	A	0.5068
39402960	rs143646657	T	C	0.50708
39371806	rs145952422	C	T	0.50883
39378176	rs574442073	A	G	0.50883
39389056	rs545824600	G	A	0.51047
39388827	rs760726	T	C	0.51048
39421061	rs188186430	T	A	0.51054
39374551	rs537011458	AAAACAAAC	A	0.51095
39374551	rs142897975	A	AAAACAAACAAAC	0.51155
39489739	rs566457357	G	A	0.51155
39496182	rs536088567	A	C	0.51155
39441888	rs531500566	ACAAGGCCGACAGCCAGAAGCTTTGAGCAACATCCTT	A	0.51332
39430805	rs113314545	C	T	0.51334
39396291	rs543295426	T	G	0.51508
39420027	rs182712019	G	A	0.51564
39416993	rs571419991	C	T	0.51595
39382243	rs115285916	C	G	0.5167
39410500	rs2244104	C	G	0.51871
39398154	rs62230506	T	C	0.51889
39471580	rs148600043	G	A	0.52176
39406143	rs6001373	A	T	0.5219
39361403	rs536900064	G	T	0.52212
39359406	rs192684980	C	G	0.52285
39419983	rs186787707	C	T	0.52309
39425982	rs6001390	G	A	0.52309
39431601	rs533741542	C	A	0.52309
39435673	rs150075699	TCTC	T	0.52309
39486498	rs181652514	G	A	0.52357
39424032	rs181447484	G	A	0.5237
39373682	rs186688970	C	T	0.52445
39379863	rs189030720	C	T	0.52445
39391640	rs528384011	T	C	0.52462
39421799	rs140300593	AC	A	0.52559
39408785	rs546140625	C	T	0.52606
39430479	rs540115950	A	G	0.52781
39492729	rs190310166	C	T	0.52781
39451403	rs191418480	A	C	0.52912
39384534	rs559147373	C	T	0.5295
39372155	rs534961636	C	CA	0.52956
39409214	rs146160229	C	T	0.53285
39396098	rs149620417	T	C	0.53348
39430073	rs567947331	A	G	0.53372
39456822	rs532290620	G	A	0.53412
39378441	rs199854700	G	A	0.5356
39471280	rs184733506	T	A	0.5356
39405942	rs6001372	C	T	0.53619
39406711	rs2413562	G	A	0.53619
39406881	rs6001374	A	T	0.53619
39429197	rs140865638	G	C	0.53674
39382597	rs182670699	C	T	0.53786
39417302	rs554294181	G	A	0.53818
39423901	rs185453886	C	T	0.53908
39361213	rs566875792	G	A	0.53994
39387579	rs199755827	G	T	0.53994
39376512	rs34136324	CT	C	0.54065
39461241	rs62228263	G	A	0.54157
39359915	rs2014809	C	G	0.54383
39375183	rs569189266	T	A	0.5445
39436278	rs560776457	G	C	0.5445
39357708	rs536424194	G	T	0.54812
39410116	rs545060993	C	T	0.54812
39421715	rs142602921	C	T	0.54812
39429340	rs112042476	C	T	0.54812
39440809	rs551409464	CAG	C	0.54812
39473988	rs531740480	G	T	0.54812
39391489	rs73887524	C	T	0.54836
39397845	rs73887527	C	T	0.54836
39399489	rs549497900	TC	T	0.54836
39379261	rs2267402	T	C	0.55064
39354575	rs568612511	T	C	0.55195
39371144	rs138923622	G	A	0.55195
39498414	rs182726364	C	A	0.55195
39392081	rs547605957	G	A	0.55216
39397601	rs112841497	C	T	0.55293
39403295	rs111861840	C	T	0.55293
39405694	rs113583423	G	T	0.55293
39364411	rs9619784	C	T	0.55305
39471261	rs181941798	T	C	0.55339
39411074	rs190584955	G	A	0.55729
39376743	rs544790883	C	T	0.55811
39395331	rs141901945	A	G	0.55913
39470648	rs8141579	C	T	0.55913
39471868	rs146746424	G	A	0.55913
39477252	rs74944762	G	A	0.55913
39428331	rs185523047	C	A	0.55919
39434095	rs147011169	C	T	0.55919
39488826	rs374595487	ATTC	A	0.55919
39380738	rs141394157	A	C	0.5597
39374354	rs549061667	G	A	0.56089
39376772	rs149019182	A	G	0.56089
39411696	rs201957439	C	T	0.56128
39444731	rs544561532	G	A	0.56128
39380621	rs185997340	T	A	0.56151
39436812	rs528016489	A	G	0.56151
39451223	rs564729612	G	A	0.56151
39473465	rs527740880	T	C	0.56221
39388993	rs2010264	T	C	0.56346
39389420	rs2019907	A	G	0.56346
39389663	rs9607599	T	G	0.56346
39389952	rs6001359	G	A	0.56346
39434432	rs189924968	C	G	0.56368
39452061	rs181704310	C	T	0.56368
39356383	rs567103731	G	A	0.56378
39463090	rs202131624	C	T	0.56378
39375623	rs9611061	G	C	0.56511
39414002	rs201038131	C	T	0.56628
39481661	rs571684783	G	T	0.56628
39401000	rs6001369	G	A	0.56652
39435391	rs577220275	C	T	0.56757
39463444	rs566083650	C	A	0.56757
39429663	rs5750723	A	G	0.56803
39376547	rs534673324	G	A	0.57064
39445864	rs565463725	C	T	0.57064
39418585	rs181027742	A	G	0.57445
39382481	rs548253802	C	T	0.57518
39376712	rs145697635	G	A	0.57641
39444584	rs9622912	G	A	0.57708
39432476	rs559293657	C	A	0.5776
39369159	rs548304829	G	A	0.57823
39389723	rs182714652	G	C	0.57823
39357505	rs373904674	C	A	0.58084
39367729	rs190761808	G	A	0.58084
39387214	rs544320686	A	G	0.58084
39472095	rs530456684	T	C	0.58084
39479069	rs566555640	G	A	0.58084
39382999	rs562698565	T	G	0.58145
39373619	rs567870490	G	A	0.58344
39384085	rs114697908	T	G	0.58344
39476599	rs186411594	T	A	0.58344
39355040	rs143181393	C	T	0.58388
39374672	rs6001349	T	G	0.58451
39369880	rs17000582	T	C	0.58953
39381475	rs116869352	T	A	0.58973
39484047	rs35927810	C	T	0.59074
39459423	rs543117872	A	G	0.59174
39412235	rs182749652	T	C	0.59323
39363004	rs180957430	G	A	0.5947
39365165	rs9611056	A	G	0.59643
39381826	rs2076109	A	G	0.59749
39456802	rs565212690	C	T	0.60336
39414042	rs202215677	A	C	0.60454
39407156	rs542624944	G	A	0.60476
39476036	rs559006284	C	T	0.60669
39366045	rs576266195	G	A	0.60867
39387497	rs149274572	C	T	0.60867
39355501	rs138878723	C	T	0.61167
39391222	rs540797799	AC	A	0.61167
39461178	rs540660601	C	T	0.61167
39384636	rs12168423	T	C	0.61204
39368540	rs10577739	CA	C	0.61302
39470223	rs4820366	G	A,C	0.61349
39374092	rs575817733	C	T	0.61471
39374102	rs543354021	G	C	0.61471
39432919	rs192930866	C	T	0.61471
39476145	rs529259603	A	AC	0.61709
39359338	rs539553666	C	T	0.61724
39438827	rs547447394	G	A	0.61822
39415915	rs191709855	A	T	0.61823
39423300	rs537033056	G	C	0.61823
39443754	rs199562257	T	TC	0.61947
39444235	rs543603183	G	A	0.62
39455235	rs141753821	A	G	0.62012
39358272	rs562477303	C	G	0.62088
39396342	rs377506307	C	T	0.62088
39429054	rs11445446	C	CA	0.62332
39356289	rs545659375	G	T	0.62361
39406202	rs547688385	G	A	0.62361
39419706	rs533557669	G	A	0.62361
39397784	rs145554169	C	T	0.62371
39476628	rs538710120	G	C	0.62371
39480027	rs567856443	C	T	0.62371
39486579	rs143876252	C	A	0.62371
39468226	rs9607607	C	T	0.62407
39447786	rs5757450	G	C	0.62477
39450108	rs536335047	C	T	0.62543
39390968	rs8142907	C	T	0.62564
39434632	rs183636066	T	C	0.62731
39352848	rs143613273	C	T	0.62919
39404637	rs529258341	A	C	0.63028
39381359	rs564646665	A	ACAGT	0.63238
39359099	rs7290153	C	T	0.63333
39401704	rs117772891	T	C	0.63466
39420179	rs79202937	C	T	0.63466
39445870	rs532897377	A	G	0.63466
39416281	rs565219405	G	A	0.63632
39363475	rs116114871	G	A	0.63646
39374172	rs140595418	C	G	0.63646
39374936	rs11703279	C	T	0.63646
39379862	rs142340898	A	G	0.63646
39361028	rs75644947	A	G	0.63715
39392382	rs188108065	G	A	0.63805
39416752	rs544533229	G	A	0.63885
39424954	rs185936831	G	A	0.63885
39429907	rs188874547	C	T	0.63885
39439134	rs199641610	A	G	0.63885
39363289	rs185882439	T	A	0.6437
39408715	rs191338964	G	A	0.64431
39469856	rs557398344	G	A	0.64431
39374551	rs142897975	A	AAAAC	0.64453
39483324	rs17537588	G	A	0.64685
39490173	rs566264025	G	A	0.64737
39425294	rs141550709	G	A	0.64778
39373883	rs182947583	T	C	0.64978
39486912	rs6001424	G	C,T	0.65065
39373257	rs5995647	T	C	0.65105
39473992	rs9607609	C	T	0.65205
39372979	rs5995646	T	C	0.65448
39376518	rs571145667	T	C	0.6573
39381535	rs147997006	A	G	0.6573
39376847	rs184793065	T	C	0.65842
39471027	rs147383601	G	A	0.65941
39471216	rs116648214	G	A	0.65941
39371884	rs1074674	G	A	0.65944
39410033	rs202186783	CCTTTCT	C	0.66004
39458076	rs544366124	C	T	0.66288
39451084	rs36012794	T	G	0.66606
39383036	rs114760397	G	A	0.66621
39431682	rs4820362	A	G	0.6673
39441204	rs199693357	G	A	0.66856
39466747	rs575354649	T	C	0.66856
39360543	rs548700209	C	T	0.66937
39404228	rs550125570	T	A	0.66937
39405247	rs557519212	C	G	0.66937
39409379	rs56352040	G	A	0.66946
39378284	rs572414678	G	A	0.6702
39449968	rs570883244	C	A	0.6702
39482024	rs531185206	C	A	0.6702
39497549	rs78724870	C	T	0.67155
39444530	rs5750730	T	C	0.67266
39445161	rs2076100	T	C	0.67266
39392296	rs2142833	A	G	0.67313
39392480	rs6001363	T	C	0.67313
39491379	rs6001428	C	T	0.67399
39383825	rs185569932	G	A	0.67473
39421013	rs562841084	C	G	0.67473
39448264	rs140392344	C	T	0.67473
39373919	rs549323040	G	T	0.6752
39390934	rs561136629	C	T	0.67605
39485131	rs576635734	T	A	0.6763
39431095	rs544203964	C	T	0.67632
39392959	rs182040278	C	T	0.67849
39429209	rs8139110	A	G	0.67913
39405511	rs5995654	G	A	0.67958
39457297	rs146069578	C	T	0.68013
39458035	rs114420130	G	T	0.68013
39393434	rs9622902	C	T	0.6808
39426476	rs182360313	A	C	0.68115
39449986	rs569281754	C	G	0.68115
39361576	rs549131128	ATTGTTGT	A	0.68143
39376599	rs114300624	G	A	0.68201
39473629	rs34563939	C	T	0.68437
39485635	rs537551967	C	T	0.68437
39485126	rs5757473	A	G	0.68655
39454132	rs182322590	G	A	0.6874
39364343	rs73161508	C	T	0.68741
39368384	rs139077482	A	G	0.68741
39358906	rs182350485	T	G	0.68812
39365860	rs535718867	G	A	0.68968
39409234	rs562207960	C	T	0.68968
39458205	rs560185339	G	A	0.68968
39426449	rs187903003	C	T	0.69071
39488488	rs563038336	A	G	0.69451
39496039	rs551901355	G	A	0.69451
39443167	rs13057968	A	C	0.69645
39361684	rs145558665	G	A	0.69725
39445011	rs143585247	AAAC	A	0.69729
39380116	rs139257374	C	T	0.70134
39493542	rs138782546	G	C	0.70172
39488481	rs6001426	G	A	0.7025
39463397	rs188961130	C	T	0.70602
39429176	rs186393243	C	G	0.70604
39359740	rs533355857	C	T	0.70935
39464205	rs189459525	T	C	0.70953
39492508	rs181914372	T	A	0.70953
39495396	rs572518502	A	C	0.70953
39481721	rs556960124	G	A	0.70968
39467114	rs563211588	ATC	A	0.71212
39377201	rs548170694	G	A	0.71281
39390655	rs139318757	G	C	0.71375
39407823	rs182172679	A	C	0.71382
39405179	rs9611077	A	C	0.7139
39357586	rs202076860	T	C	0.7161
39435154	rs550856896	A	G	0.7161
39430267	rs9622909	A	G	0.72201
39365883	rs182970787	C	T	0.72305
39395418	rs9607600	T	C	0.72421
39397193	rs9611072	G	C	0.72421
39414523	rs113417884	C	T	0.72569
39419909	rs191920767	G	A	0.72667
39452823	rs185303031	C	T	0.72667
39368106	rs79898505	T	C	0.72727
39490178	rs144265586	G	A	0.734
39374551	rs546296977	AAAACAAACAAAC	A	0.73634
39442805	rs190336094	G	A	0.73634
39460812	rs532489178	G	A	0.73634
39471891	rs139330026	G	A	0.73634
39421331	rs199532774	G	A	0.73697
39466203	rs9607606	G	A	0.7388
39467200	rs71326745	T	TCTCAG	0.7388
39382073	rs200407707	G	A	0.74034
39412014	rs565138371	G	A	0.74127
39444765	rs181229060	T	C	0.74127
39466546	rs571344086	G	A	0.74127
39404957	rs112073695	G	A	0.74414
39421607	rs190831871	C	A	0.74425
39357553	rs141050367	G	T	0.74531
39454139	rs147666985	T	C	0.74549
39412883	rs184908597	G	A	0.74561
39354229	rs553901144	T	C	0.74565
39482536	rs142051350	G	A	0.74771
39494970	rs187528570	G	A	0.74771
39358189	rs572694836	C	T	0.74775
39411957	rs549509279	G	A	0.74775
39431109	rs181173013	G	A	0.74775
39405945	rs12165455	C	T	0.7478
39407878	rs9622904	C	T	0.7478
39415541	rs543196813	T	C	0.7478
39434067	rs539288111	C	T	0.7478
39434068	rs557114391	A	G	0.7478
39428622	rs189177843	G	A	0.74844
39489344	rs527735047	G	A	0.74844
39364163	rs144018822	C	G	0.75008
39479361	rs529973763	T	G	0.75425
39374136	rs2413558	C	T	0.75835
39353979	rs377141075	GTGC	G	0.75877
39354230	rs147803538	G	A	0.75877
39354280	rs540307237	T	TTTCC	0.75877
39354423	esv3647745	G	GCTTCCTTCCTTCCTTCCTTTCTTCCTCTCTTTCTCCCTTCCTCCCTCCATCCCTCCTTCCCTCCCTCCCTCTGTTTCTTTCTTTCTTTCTTTTCCTTCCTTCCTTCTTCCAATCTCTCCCTTTCTCTCTTCCTCCCTTCCTCCCTCCCTCTGTTTCTTTCTTTCTTTTC	0.75877
39368836	rs189973074	G	A	0.75877
39372327	rs113431197	T	A	0.75877
39374913	rs542392837	G	T	0.75877
39379967	rs112326825	G	A	0.75877
39380635	rs113113234	A	T	0.75877
[truncated: 3,490 more rows]
